# Supplementary material for: Blood Plasma, Fibrinogen or Fibrin Biomaterial for the Manufacturing of Skin Tissue-Engineered Products and Other Dermatological Treatments: A Systematic Review
Source: J Funct Biomater. 2025 Feb 22;16(3):79. doi: 10.3390/jfb16030079 (PMC11942893; doi:10.3390/jfb16030079)
Supplement: Supplementary file 1 [file jfb-16-00079-s001.zip]

Archive with 1 entries (1 files):
- jfb-3461451-supplementary.pdf
